# Supplementary material for: Precisely Tailoring Molecular Structure of Doxorubicin Prodrugs to Enable Stable Nanoassembly, Rapid Activation, and Potent Antitumor Effect
Source: Pharmaceutics. 2024 Dec 11;16(12):1582. doi: 10.3390/pharmaceutics16121582 (PMC11679313; doi:10.3390/pharmaceutics16121582)
Supplement: Supplementary file 1 [file pharmaceutics-16-01582-s001.zip]

Archive with 1 entries (1 files):
- pharmaceutics-3322734-supplementary.pdf
